# Supplementary material for: MAPKs Are Highly Abundant but Do Not Contribute to α1-Adrenergic Contraction of Rat Saphenous Arteries in the Early Postnatal Period
Source: Int J Mol Sci. 2021 Jun 3;22(11):6037. doi: 10.3390/ijms22116037 (PMC8199737; doi:10.3390/ijms22116037)
Supplement: Supplementary file 1 [file ijms-22-06037-s001.zip]

Archive with 1 entries (1 files):
- ijms-1225011-supplementary.pdf
